# Supplementary material for: Degumming of Ramie Bast Fibers by Pectobacterium carotovorum HG-49: Mechanisms and High-Efficiency Strategies
Source: Polymers (Basel). 2026 Jul 20;18(14):1775. doi: 10.3390/polym18141775 (PMC13431327; doi:10.3390/polym18141775)
Supplement: Supplementary file 1 [file polymers-18-01775-s001.zip]

Archive with 1 entries (1 files):
- polymers-4420417-supplementary.pdf
